# Supplementary material for: Feeding Immunity: Physiological and Behavioral Responses to Infection and Resource Limitation
Source: Front Immunol. 2018 Jan 8;8:1914. doi: 10.3389/fimmu.2017.01914 (PMC5766659; doi:10.3389/fimmu.2017.01914)
Supplement: Supplementary file 2 [file Table_2.XLSX]

## Sheet: Sheet1
Supplementary Table 2: Identification of 26 plant operational taxonomic units (OTUs) representing wild plants in the diets of lab mice. Each OTU is given an arbitrary “OTU identifiers” that can be matched to column headers of Table S2, which presents the relative read abundance (RRA) of each OTU in each sample. Match identity refers to the proportion of base pairs matching a reference sequence in…
OUT Identifier	Match Identity	Order	Family	Genus	Species	Identification Notes	Representative sequence
P6_00002	1	Fagales	Betulaceae				atcctgttttccgaaaacaaataaaacaaatttaagggttcataaagtgagaataaaaaag
P6_00003	1	Malpighiales	Violaceae	Viola			atcctattttttgaaatgaaaaaaagtttatatagacagaataaataaaaaag
P6_00005	1	Oxalidales	Oxalidaceae	Oxalis			atcctgttttccgaaaacaaacaaagtttgcgaaagcgagaataaaaaaaag
P6_00006	1	Fabales	Fabaceae	Trifolium			atccttctttccgaaaacaaaataaaagttcagaaagtgaaaatcaaaaagg
P6_00008	0.982143	Fabales	Fabaceae				atcctgttttccaaaaaccaagaagaattcagaaagggagaataaaataaaaaaag
P6_00009	1	Ericales	Primulaceae	Anagallis			atcctctttttcgaaaacaaagagttaaaggaaaataaaaagggg
P6_00016	1	Caryophyllales	Polygonaceae	Rumex			ctcctcctttccaaaaggaagaataaaaaag
P6_00123	1	Poales	Poaceae				atcccttttttgaaaaacaagtggttctcaaactagaacccaaaggaaaag
P6_00171	1	Poales	Poaceae	Dactylis	Dactylis glomerata		atccgtgttttgagaaaacaaagaaaggggttctcgaactagaatacaaaggaaaag
P6_00214	1	Fabales	Fabaceae	Trifolium			atccttctttccgaaaacaaataaaagttcagaaagttaaaataaaaaaag
P6_00249	1	Asterales	Asteraceae			Identification initially poor due to presence of incompletely or inaccurately identified taxa in public databases, but the sequence perfectly matches Asteraceae of various genera.	atcacgttttccgaaaacaaacaaaggttcagaaagcgaaaataaaaaag
P6_00289	1	Fagales	Fagaceae				atcctattttacgaaaacaaataagggttcagaagaaagcgagaataaaaaaag
P6_00307	1	Poales	Poaceae				atccgtgttttgagaaaacaaggggttctcgaactagaatacaaaggaaaag
P6_00348	1	Rosales	Rosaceae				atcccgttttatgaaaacaaacaagggtttcagaaagcgagaataaataaag
P6_00462	1	Malpighiales	Passifloraceae			Originally identified as Adenia sp., a genus not native to North America, this OTU likely represents taxa from a different genus within the Passifloraceae, Passiflora spp., which are locally distributed.	atcctgtttttggaaaacaaaaaaaacaacaaaggaaagacagaatcagaatcaaaaag
P6_00628	1	Vitales	Vitaceae				atcctgttttccgaaaacaaccaagggttcagaaaacgataataaaaaaag
P6_00732	1	Asterales	Asteraceae				atcacgttttccgaaaacaagcaaaggttcagaaagcgaaaatcaaaaag
P6_00760	1	Fabales	Fabaceae			Originally identified as Glycine sp., the only locally known species of which is the agricultural soybean (Glycine max), this OTU likely represents a closely related member of the Fabaceae.	atcctgttttccgaaaacaaagaaaagttcataaagtgataataaaaaagg
P6_00867	1	Fabales	Fabaceae	Trifolium			atccttctttctgaaaacaaataaaagttcagaaagttaaaatcaaaaagg
P6_00938	1	Fagales	Juglandaceae				atcctgttttctaaaaacaaataagggttcataaagcgagaatcaaaaag
P6_01449	1	Poales	Poaceae	Digitaria	Digitaria ischaemum		atcccttttttgaaaaaacaagcggttttcaaactaaaacccaaaagaaaag
P6_01450	1	Fabales	Fabaceae	Desmodium			atccttttttccgtaaacgaagaaaagttcagaaaggtataatcaaaaaaaag
P6_01737	1	Gentianales	Apocynaceae	Apocynum			atcctattttccacaaacaaaggttccgaaaacgaaaacaag
P6_02103	1	Cornales				Multiple families contain taxa that perfectly match this sequence in the public database, but the sequence likely represents locally abundant Cornus spp. (Cornaceae).	atcctgttttccgaaaacaaacaaaggttcagaaagcgaaaataaaaaaag
P6_02249	1	Solanales	Solanaceae	Solanum			atcctgttttctcaaaacaaacaaaggttcagaaaaaaag
P6_06266	1	Poales	Juncaceae	Juncus		Identification initially poor due to presence of incompletely or inaccurately identified taxa in public databases, but the sequence perfectly matches Juncus spp.	atctttattttgagaaaattggtttttatagaaaaactcaaatcaaaaaa
