# Supplementary material for: Feeding Immunity: Physiological and Behavioral Responses to Infection and Resource Limitation
Source: Front Immunol. 2018 Jan 8;8:1914. doi: 10.3389/fimmu.2017.01914 (PMC5766659; doi:10.3389/fimmu.2017.01914)
Supplement: Supplementary file 3 [file Table_3.XLSX]

## Sheet: Sheet1
Supplementary Table 3: The rarefied count of 26 plant operational taxonomic units (OTUs) in 26 mouse fecal samples. Each unique sample is listed with its treatment groups (high vs. low protein; infected vs. uninfected), Leptin measurement, and wedge. Columns beginning with “P6_” reference each unique “OTU identifier” described in Table S3. The numbers under each OTU identifier correspond to the r…
Sample	Diet Quality (Protein)	Infection Category	Leptin	Wedge	P6_00002	P6_00003	P6_00005	P6_00006	P6_00008	P6_00009	P6_00016	P6_00123	P6_00171	P6_00214	P6_00249	P6_00289	P6_00307	P6_00348	P6_00462	P6_00628	P6_00732	P6_00760	P6_00867	P6_00938	P6_01449	P6_01450	P6_01737	P6_02103	P6_02249	P6_06266	Rarefied Number of Reads
170_SF_MUS_2016	Low	Infected	5.85474	3	579	397	0	68	98	159	0	0	0	0	0	0	0	0	0	0	0	0	0	0	0	0	0	0	0	0	1301
174_SF_MUS_2016	High	Uninfected	11.6009	2	0	0	251	0	0	0	164	0	886	0	0	0	0	0	0	0	0	0	0	0	0	0	0	0	0	0	1301
182_SF_MUS_2016	High	Infected	10.5325	2	0	0	0	0	0	0	0	138	0	0	0	0	81	277	0	0	135	0	0	0	277	393	0	0	0	0	1301
183_SF_MUS_2016	High	Uninfected	6.06654	2	0	0	0	0	0	0	0	0	0	0	0	0	562	739	0	0	0	0	0	0	0	0	0	0	0	0	1301
198_SF_MUS_2016	Low	Uninfected	1.84577	3	0	163	0	0	0	477	0	0	0	0	97	0	429	0	0	0	135	0	0	0	0	0	0	0	0	0	1301
201_SF_MUS_2016	Low	Uninfected	1.63556	3	0	0	1138	0	0	163	0	0	0	0	0	0	0	0	0	0	0	0	0	0	0	0	0	0	0	0	1301
211_SF_MUS_2016	Low	Infected	38.5095	3	0	0	0	0	0	0	0	0	0	876	0	0	0	0	0	0	0	0	0	0	0	425	0	0	0	0	1301
214_SF_MUS_2016	High	Uninfected	12.243	2	0	0	0	0	0	0	0	0	0	0	0	0	0	0	0	0	1301	0	0	0	0	0	0	0	0	0	1301
218_SF_MUS_2016	High	Infected	7.76372	5	0	0	0	222	0	0	0	0	0	995	0	0	0	0	0	0	0	0	84	0	0	0	0	0	0	0	1301
222_SF_MUS_2016	High	Uninfected	11.3871	5	0	0	0	888	0	0	0	0	0	255	0	0	0	0	0	0	0	0	158	0	0	0	0	0	0	0	1301
228_SF_MUS_2016	High	Uninfected	3.31943	5	0	0	106	512	0	0	0	0	0	603	0	0	80	0	0	0	0	0	0	0	0	0	0	0	0	0	1301
248_SF_MUS_2016	Low	Uninfected	3.31943	4	0	913	388	0	0	0	0	0	0	0	0	0	0	0	0	0	0	0	0	0	0	0	0	0	0	0	1301
251_SF_MUS_2016	Low	Infected	13.1001	4	0	0	112	213	0	423	0	457	0	0	0	0	0	96	0	0	0	0	0	0	0	0	0	0	0	0	1301
259_SF_MUS_2016	Low	Uninfected	8.40148	4	0	0	0	0	0	0	0	166	0	0	91	0	0	709	0	0	0	0	0	0	0	0	136	0	0	199	1301
264_SF_MUS_2016	High	Uninfected	2.47686	2	0	161	336	0	0	0	0	0	0	0	0	0	349	235	220	0	0	0	0	0	0	0	0	0	0	0	1301
269_SF_MUS_2016	High	Infected	35.6088	2	0	0	0	0	0	0	0	105	0	0	0	0	0	0	111	0	0	0	180	0	0	0	0	0	663	242	1301
270_SF_MUS_2016	Low	Infected	5.21984	3	0	0	0	0	0	0	0	322	0	0	0	0	0	0	0	625	0	202	0	0	0	0	0	0	0	152	1301
272_SF_MUS_2016	Low	Infected	10.319	3	0	0	685	0	0	0	0	152	0	0	0	0	0	0	0	0	0	0	113	0	0	0	0	85	266	0	1301
273_SF_MUS_2016	Low	Infected	5.00837	3	0	0	0	0	0	0	0	320	0	802	0	0	0	0	0	0	179	0	0	0	0	0	0	0	0	0	1301
280_SF_MUS_2016	High	Infected	10.1056	2	0	0	886	0	0	0	0	0	0	0	0	0	333	0	0	0	0	0	0	0	0	0	82	0	0	0	1301
447_SF_MUS_2016	Low	Infected	27.8659	4	0	0	146	0	0	0	164	0	0	0	0	0	0	373	0	0	0	0	0	0	0	618	0	0	0	0	1301
476_SF_MUS_2016	High	Infected	6.27841	5	0	757	0	0	0	0	0	181	0	218	0	0	0	0	145	0	0	0	0	0	0	0	0	0	0	0	1301
480_SF_MUS_2016	High	Infected	2.47686	5	0	0	0	1301	0	0	0	0	0	0	0	0	0	0	0	0	0	0	0	0	0	0	0	0	0	0	1301
483_SF_MUS_2016	Low	Infected	34.719	4	0	0	0	67	0	0	0	0	0	0	0	0	0	150	0	0	0	0	1084	0	0	0	0	0	0	0	1301
490_SF_MUS_2016	Low	Infected	15.0334	4	0	0	0	0	0	0	0	647	0	0	0	122	0	0	214	0	0	0	0	110	0	66	0	0	0	142	1301
499_SF_MUS_2016	High	Infected	13.1001	5	0	0	0	0	0	0	0	562	0	314	138	0	98	0	0	0	189	0	0	0	0	0	0	0	0	0	1301
